# Supplementary material for: Evaluation of surgical treatment of gout—A retrospective study on 28 cases with tophi
Source: PLoS One. 2025 Jan 24;20(1):e0313586. doi: 10.1371/journal.pone.0313586 (PMC11761110; doi:10.1371/journal.pone.0313586)
Supplement: S1 Data — (XLSX) [file pone.0313586.s001.xlsx]

## Sheet: 工作表1
NO	Sex	Age	Surgical sites	length of hospital stay(day)	UA(mmol/L)	UA(one day after surgery,mmol/L)	CRP(mg/L)	ESR(mm/h)	WBC(*10^9)	Imaging Modalities	Pimary imaging manifestations	maintained ULT (diet and drug)	Incidence of recurrent arthritis（times/year）		New onset arthritis（times/year）
													Before operation	After operation	Before operation	After operation
1	M	39	1 wrist	7	599	433	1.23	2	6.22	Plain radiograph,CT	soft tissue masses,calcareous deposits,subchondral cystic degeneration	YES	2	0	2	1
2	M	41	2 knuckles	10	614	476	4.29	13	8.09	Plain radiograph,DECT	soft tissue masses,bone erosion,subchondral cystic degeneration,bone hyperplasia	YES	4	0	2	2
3	M	40	2 metatarsophalangeal joints	9	468	369	6.23	7	9.49	Plain radiograph,Ultrasound	soft tissue masses,calcareous deposits,bone erosion,subchondral cystic degeneration	YES	3	0	2	1
4	M	65	2 knuckles	11	354	331	6.23	34	5.1	Plain radiograph,CT	soft tissue masses,bone erosion,subchondral cystic degeneration,bone hyperplasia	YES	4	0	2	1
5	M	73	1 knuckle	12	756	544	6.7	4	9.31	Plain radiograph,DECT	soft tissue masses,bone erosion,subchondral cystic degeneration	YES	3	0	2	1
6	M	38	2 metatarsophalangeal joints，1 ankle joint	15	431	578	7.47	22	6.39	Plain radiograph,Ultrasound	soft tissue masses,calcareous deposits,bone erosion,bone hyperplasia,joint space stenosis	YES	3	1	1	0
7	M	35	1 knuckle，2 ankle joints	19	445	439	7.49	19	7.16	Plain radiograph,MRI	soft tissue masses,bone erosion,subchondral cystic degeneration	YES	6	2	3	2
8	M	41	1 wrist	9	519	467	8.33	16	7.08	Plain radiograph,Ultrasound	soft tissue masses,calcareous deposits,bone erosion,bone hyperplasia	YES	3	2	1	0
9	M	58	1 elbow，2 metatarsophalangeal joints	20	526	467	9.07	24	4.69	Plain radiograph,DECT	soft tissue masses,bone erosion,subchondral cystic degeneration,bone hyperplasia	YES	4	2	2	0
10	M	41	1 elbow，2 metatarsophalangeal joints	11	524	477	10.22	23	4.43	Plain radiograph,CT	soft tissue masses,calcareous deposits,bone erosion,bone hyperplasia,joint space stenosis	NO	3	2	2	2
11	M	51	1 ankle joint	7	446	344	11.02	5	5.55	Plain radiograph,DECT	soft tissue masses,bone erosion,subchondral cystic degeneration	YES	3	1	1	0
12	M	79	3 knuckles，1 elbow	23	571	489	11.28	29	4.54	Plain radiograph,Ultrasound	soft tissue masses,calcareous deposits ,subchondral cystic degeneration,bone hyperplasia	YES	5	2	3	1
13	M	68	2 knuckles，3 metatarsophalangeal joints	25	655	439	12.01	18	4.03	Plain radiograph,DECT,Ultrasound	soft tissue masses,bone erosion,bone hyperplasia	NO	6	7	4	3
14	M	63	1 wrist	5	611	552	12.27	4	8	Plain radiograph,MRI	soft tissue masses,calcareous deposits,subchondral cystic degeneration	YES	4	2	2	0
15	M	54	1 ankle joint	11	654	435	12.32	26	10.11	Plain radiograph,DECT	soft tissue masses,bone erosion,subchondral cystic degeneration,joint space stenosis	YES	4	2	2	0
16	M	41	1 metatarsophalangeal joint，1 ankle joints	12	526	349	12.49	43	7.69	Plain radiograph,CT	soft tissue masses,calcareous deposits,bone erosion,bone hyperplasia	YES	3	0	2	0
17	M	30	1 knuckle，1 ankle joint	18	651	475	15.03	32	7.1	Plain radiograph,CT	soft tissue masses,bone erosion,subchondral cystic degeneration,bone hyperplasia	YES	7	2	3	1
18	M	61	1 elbow，2 metatarsophalangeal joints	17	579	423	17.3	32	3.99	Plain radiograph,CT	soft tissue masses,bone erosion,subchondral cystic degeneration,bone hyperplasia	NO	4	3	2	3
19	M	53	1 knuckle，2 metatarsophalangeal joints	22	492	454	17.55	17	5.02	Plain radiograph,DECT,Ultrasound	soft tissue masses,calcareous deposits,subchondral cystic degeneration	YES	6	3	2	1
20	M	44	4 metatarsophalangeal joints	9	387	422	22	3	3.1	Plain radiograph,CT	soft tissue masses,bone erosion,subchondral cystic degeneration,bone hyperplasia	YES	4	0	1	0
21	M	48	1 elbow	7	573	432	22.39	2	13.77	Plain radiograph,MRI	soft tissue masses,bone erosion,bone hyperplasia	NO	2	2	1	2
22	M	61	1 metatarsophalangeal joint，1 ankle joints	11	655	626	22.97	22	15.62	Plain radiograph,CT	soft tissue masses,calcareous deposits,bone erosion,bone hyperplasia	YES	4	0	2	1
23	M	37	2 knuckles，3 metatarsophalangeal joints	28	382	345	23.59	17	6.12	Plain radiograph,MRI	soft tissue masses,bone erosion,subchondral cystic degeneration,bone hyperplasia	YES	7	2	3	1
24	M	61	1 elbow，1 ankle joints	14	560	440	25.57	11	9.52	Plain radiograph,CT	soft tissue masses,calcareous deposits,bone erosion ,bone hyperplasia	NO	4	4	2	2
25	M	27	1 metatarsophalangeal joint，1 ankle joints	14	820	536	32.67	36	5.6	Plain radiograph,DECT	soft tissue masses,bone erosion,bone hyperplasia	YES	4	1	1	0
26	M	38	2 knuckle，2 metatarsophalangeal joints	10	345	401	52.13	24	9.27	Plain radiograph,CT	soft tissue masses,calcareous deposits ,bone erosion,bone hyperplasia	YES	3	0	1	0
27	M	66	2 metatarsophalangeal joints	10	780	466	81	43	3.65	Plain radiograph,DECT	soft tissue masses,bone erosion,subchondral cystic degeneration,bone hyperplasia	NO	4	3	2	1
28	M	49	1 knuckle，1 ankle joint	18	616	435	138.21	18	4.66	Plain radiograph,CT	soft tissue masses,calcareous deposits,bone erosion,subchondral cystic degeneration	YES	4	0	2	0
